# Supplementary material for: Preparation of Active Peptides from Camellia vietnamensis and Their Metabolic Effects in Alcohol-Induced Liver Injury Cells
Source: Molecules. 2022 Mar 9;27(6):1790. doi: 10.3390/molecules27061790 (PMC8951368; doi:10.3390/molecules27061790)
Supplement: Supplementary file 1 [file molecules-27-01790-s001.zip]

Archive with 1 entries (1 files):
- molecules-1591241-supplementary.pdf
